# Supplementary material for: Differentiable land model reveals global environmental controls on latent ecological functions
Source: Nat Commun. 2026 May 21;17:6670. doi: 10.1038/s41467-026-73395-4 (PMC13381539; doi:10.1038/s41467-026-73395-4)
Supplement: Supplementary file 4 — Supplementary information [file 41467_2026_73395_MOESM4_ESM.xlsx]

## Sheet: Eddy Covariance Sites List
SITE_ID	Begin Year	End Year	Lat	Lon	PFT	PFT Grid (%)	Data Reference
AR-CCg	2018	2023	-35.9244	-61.1855	GRA	92.4	Gabriela Posse (2025), AmeriFlux FLUXNET-1F AR-CCg Carlos Casares grassland, Ver. 3-6, AmeriFlux AMP, (Dataset). https://doi.org/10.17190/AMF/2469434
AT-Neu	2002	2020	47.1167	11.3175	GRA	24.8	Wohlfahrt, G. (2024). Fluxnet Archive Product from Neustift, 2002-2020, Miscellaneous, https://hdl.handle.net/11676/hh0WQnxL-h1jxsz-G-mi_0kI
AU-Col	2017	2019	-33.42	116.237	EBF	45.4	Beringer, J. (2024). Collie Flux Data Release 2024_v2. Version 2024_v2. Terrestrial Ecosystem Research Network. Dataset. https://dx.doi.org/10.25901/8e2y-rg65
AU-Cow	2009	2024	-16.2382	145.427	EBF	78	Liddell, M. & Weigand, N. (2024). Cow Bay Flux Data Release 2024_v2. Version 2024_v2. Terrestrial Ecosystem Research Network. Dataset. https://dx.doi.org/10.25901/tvre-2t78
AU-Cpr	2010	2024	-34.0021	140.589	SAV	12.1	Meyer, W., Ewenz, C., Koerber, G. & Lubcke, T. (2024). Calperum Chowilla Flux Data Release 2024_v2. Version 2024_v2. Terrestrial Ecosystem Research Network. Dataset. https://dx.doi.org/10.25901/rrqx-9s71
AU-Ctr	2010	2018	-16.1056	145.447	EBF	78	Liddell, M. & Weigand, N. (2024). Cape Tribulation Flux Data Release 2024_v2. Version 2024_v2. Terrestrial Ecosystem Research Network. Dataset. https://dx.doi.org/10.25901/z2qj-mt68
AU-Cum	2014	2023	-33.6152	150.724	EBF	67	Pendall, E., Griebel, A., Barton, C. & Metzen, D. (2024). Cumberland Plain Flux Data Release 2024_v2. Version 2024_v2. Terrestrial Ecosystem Research Network. Dataset. https://dx.doi.org/10.25901/xgdj-h115
AU-DaP	2007	2013	-14.0633	131.318	GRA	87.6	Jason Beringer, Lindsay Hutley (2007-2013) FLUXNET2015 AU-DaP Daly River Savanna, Dataset. https://doi.org/10.18140/FLX/1440123
AU-Emr	2011	2013	-23.8587	148.475	GRA	96	Ivan Schroder, Steve Zegelin, Tehani Palu, Andrew Feitz (2011-2013) FLUXNET2015 AU-Emr Emerald, Dataset. https://doi.org/10.18140/FLX/1440198
AU-Fle	2022	2024	-19.8873	146.189	GRA	84.1	Cleverly, J. & Owens, J. (2024). Fletcherview Tropical Rangeland Flux Data Release 2024_v2. Version 2024_v2. Terrestrial Ecosystem Research Network. Dataset. https://dx.doi.org/10.25901/h3qk-3w72
AU-GWW	2013	2024	-30.1913	120.654	SAV	14	Macfarlane, C., Prober, S. & Wiehl, G. (2024). Great Western Woodlands Flux Data Release 2024_v2. Version 2024_v2. Terrestrial Ecosystem Research Network. Dataset. https://dx.doi.org/10.25901/906t-r362
AU-Gin	2011	2024	-31.3764	115.714	WSA	56.8	Silberstein, R., Lambert, P., Lardner, T. & Macfarlane, C. (2024). Gingin Flux Data Release 2024_v2. Version 2024_v2. Terrestrial Ecosystem Research Network. Dataset. https://dx.doi.org/10.25901/ypwn-5325
AU-How	2002	2024	-12.4943	131.152	WSA	66.7	Beringer, J., Hutley, L. & Northwood, M. (2024). Howard Springs Flux Data Release 2024_v2. Version 2024_v2. Terrestrial Ecosystem Research Network. Dataset. https://dx.doi.org/10.25901/02ph-m747
AU-Lit	2015	2024	-13.179	130.794	SAV	22	Beringer, J., Hutley, L. & Northwood, M. (2024). Litchfield Flux Data Release 2024_v2. Version 2024_v2. Terrestrial Ecosystem Research Network. Dataset. https://dx.doi.org/10.25901/781k-at08
AU-Rgf	2016	2024	-32.5061	116.967	CRO	93.8	Beringer, J., Lardner, T. & Moore, C. (2024). Ridgefield Flux Data Release 2024_v2. Version 2024_v2. Terrestrial Ecosystem Research Network. Dataset. https://dx.doi.org/10.25901/b6kx-0w83
AU-Rig	2011	2017	-36.6499	145.576	GRA	85.4	Beringer, J. & McHugh, I. (2024). Riggs Creek Flux Data Release 2024_v2. Version 2024_v2. Terrestrial Ecosystem Research Network. Dataset. https://dx.doi.org/10.25901/dyv6-we11
AU-Rob	2014	2014	-17.1175	145.63	EBF	59	Michael Liddell, Nico Weigand (2014-2014) FLUXNET2015 AU-Rob Robson Creek, Queensland, Australia, Dataset. https://doi.org/10.18140/FLX/1440203
AU-Stp	2008	2024	-17.1507	133.35	GRA	99.4	Beringer, J., Hutley, L. & Northwood, M. (2024). Sturt Plains Flux Data Release 2024_v2. Version 2024_v2. Terrestrial Ecosystem Research Network. Dataset. https://dx.doi.org/10.25901/d5bw-qv63
AU-Wac	2005	2008	-37.4259	145.188	EBF	52.6	Beringer, J. & McHugh, I. (2024). Wallaby Creek Flux Data Release 2024_v2. Version 2024_v2. Terrestrial Ecosystem Research Network. Dataset. https://dx.doi.org/10.25901/093q-fj19
AU-Wom	2010	2021	-37.4222	144.094	EBF	47.9	Arndt, S., Hinko-Najera, N. & Griebel, A. (2024). Wombat State Forest Flux Data Release 2024_v2. Version 2024_v2. Terrestrial Ecosystem Research Network. Dataset. https://dx.doi.org/10.25901/nk7m-0z31
AU-Wrr	2013	2021	-43.095	146.655	EBF	93.2	Wardlaw, T. & Phillips, A. (2024). Warra Flux Data Release 2024_v2. Version 2024_v2. Terrestrial Ecosystem Research Network. Dataset. https://dx.doi.org/10.25901/jh96-tn56
AU-Ync	2013	2024	-34.9893	146.291	GRA	64.7	Beringer, J., Walker, J., Rudiger, C., Daly, E., Dumedah, G., Monerris-Belda, A., Yee, M., Winston, F., Lubcke, T. & Hocking, D. (2024). Yanco Flux Data Release 2024_v2. Version 2024_v2. Terrestrial Ecosystem Research Network. Dataset. https://dx.doi.org/10.25901/k1j8-n958
BE-Dor	2011	2020	50.3119	4.9681	GRA	17.4	Heinesch, B., De Ligne, A., de la Motte, L.G., Manise, T., ICOS Ecosystem Thematic Centre, 2022. Warm winter 2020 ecosystem eddy covariance flux product from Dorinne. https://doi.org/10.18160/P7JG-DVR4
BE-Lon	2004	2020	50.5516	4.7462	CRO	70.8	Heinesch, B., De Ligne, A., Manise, T., Longdoz, B., ICOS Ecosystem Thematic Centre, 2022. Warm winter 2020 ecosystem eddy covariance flux product from Lonzee. https://doi.org/10.18160/46P3-WT1D
BE-Vie	1996	2020	50.3049	5.9981	MF	53	Vincke, C., Heinesch, B., Longdoz, B., ICOS Ecosystem Thematic Centre, 2022. Warm winter 2020 ecosystem eddy covariance flux product from Vielsalm. https://doi.org/10.18160/DF9X-QMRK
BR-CAX	1998	2003	-1.7483	-51.4536	EBF	87.4	Saleska, S.R., H.R. da Rocha, A.R. Huete, A.D. Nobre, P. Artaxo, and Y.E. Shimabukuro. 2013. LBA-ECO CD-32 Flux Tower Network Data Compilation, Brazilian Amazon: 1999-2006. Oak Ridge National Laboratory Distributed Active Archive Center. http://dx.doi.org/10.3334/ORNLDAAC/1174
BR-Ji3	1998	2002	-10.1866	-61.8725	EBF	89.7	Saleska, S.R., H.R. da Rocha, A.R. Huete, A.D. Nobre, P. Artaxo, and Y.E. Shimabukuro. 2013. LBA-ECO CD-32 Flux Tower Network Data Compilation, Brazilian Amazon: 1999-2006. Oak Ridge National Laboratory Distributed Active Archive Center. http://dx.doi.org/10.3334/ORNLDAAC/1174
BR-Ma2	1998	2006	-2.6091	-60.2093	EBF	97.3	Saleska, S.R., H.R. da Rocha, A.R. Huete, A.D. Nobre, P. Artaxo, and Y.E. Shimabukuro. 2013. LBA-ECO CD-32 Flux Tower Network Data Compilation, Brazilian Amazon: 1999-2006. Oak Ridge National Laboratory Distributed Active Archive Center. http://dx.doi.org/10.3334/ORNLDAAC/1174
BR-Npw	2013	2017	-16.498	-56.412	WSA	75.4	George Vourlitis, Higo Dalmagro, Jose_ de S. Nogueira, Mark Johnson, Paulo Arruda (2025), AmeriFlux FLUXNET-1F BR-Npw Northern Pantanal Wetland, Ver. 5-7, AmeriFlux AMP, (Dataset). https://doi.org/10.17190/AMF/1881563
BR-Sa1	2002	2011	-2.8567	-54.9589	EBF	64.3	(2002-2011) FLUXNET2015 BR-Sa1 Santarem-Km67-Primary Forest, Dataset. https://doi.org/10.18140/FLX/1440032
BR-Sa3	1999	2004	-3.018	-54.9714	EBF	80.8	Saleska, S.R., H.R. da Rocha, A.R. Huete, A.D. Nobre, P. Artaxo, and Y.E. Shimabukuro. 2013. LBA-ECO CD-32 Flux Tower Network Data Compilation, Brazilian Amazon: 1999-2006. Oak Ridge National Laboratory Distributed Active Archive Center. http://dx.doi.org/10.3334/ORNLDAAC/1174
BR-Sp1	2000	2003	-21.6195	-47.6499	SAV	47.3	Saleska, S.R., H.R. da Rocha, A.R. Huete, A.D. Nobre, P. Artaxo, and Y.E. Shimabukuro. 2013. LBA-ECO CD-32 Flux Tower Network Data Compilation, Brazilian Amazon: 1999-2006. Oak Ridge National Laboratory Distributed Active Archive Center. shttp://dx.doi.org/10.3334/ORNLDAAC/1174
CA-Ca1	1996	2010	49.8673	-125.334	ENF	66.7	George Vourlitis, Higo Dalmagro, Jose_ de S. Nogueira, Mark Johnson, Paulo Arruda (2025), AmeriFlux FLUXNET-1F BR-Npw Northern Pantanal Wetland, Ver. 4-6, AmeriFlux AMP, (Dataset). https://doi.org/10.17190/AMF/1881563
CA-Ca2	1999	2010	49.8705	-125.291	ENF	66.7	T. Andrew Black (2023), AmeriFlux FLUXNET-1F CA-Ca2 British Columbia - Clearcut Douglas-fir stand (harvested winter 1999/2000), Ver. 3-5, AmeriFlux AMP, (Dataset). https://doi.org/10.17190/AMF/2007164
CA-ER1	2015	2020	43.6405	-80.4123	CRO	90.6	Claudia Wagner-Riddle (2025), AmeriFlux FLUXNET-1F CA-ER1 Elora Research Station, Ver. 4-7, AmeriFlux AMP, (Dataset). https://doi.org/10.17190/AMF/1832154
CA-Gro	2003	2014	48.2167	-82.1556	MF	83.4	Harry McCaughey (2025), AmeriFlux FLUXNET-1F CA-Gro Ontario - Groundhog River, Boreal Mixedwood Forest, Ver. 4-6, AmeriFlux AMP, (Dataset). https://doi.org/10.17190/AMF/1902823
CA-LP1	2007	2022	55.1119	-122.841	ENF	53.6	Thomas Andrew Black (2024), AmeriFlux FLUXNET-1F CA-LP1 British Columbia - Mountain pine beetle-attacked lodgepole pine stand, Ver. 4-6, AmeriFlux AMP, (Dataset). https://doi.org/10.17190/AMF/1832155
CA-MA1	2009	2011	50.1645	-97.8762	CRO	71	Brian Amiro (2025), AmeriFlux FLUXNET-1F CA-MA1 Manitoba Agricultural Site 1, Ver. 5-7, AmeriFlux AMP, (Dataset). https://doi.org/10.17190/AMF/2007165
CA-MA2	2009	2011	50.171	-97.8762	CRO	71	Brian Amiro (2025), AmeriFlux FLUXNET-1F CA-MA2 Manitoba Agricultural Site 2, Ver. 5-7, AmeriFlux AMP, (Dataset). https://doi.org/10.17190/AMF/2007166
CA-MA3	2009	2011	50.1774	-97.8686	GRA	20.4	Brian Amiro (2025), AmeriFlux FLUXNET-1F CA-MA3 Manitoba Agricultural Site 3, Ver. 5-7, AmeriFlux AMP, (Dataset). https://doi.org/10.17190/AMF/2007167
CA-NS1	2001	2005	55.8792	-98.4839	ENF	38.5	Mike Goulden (2022), AmeriFlux FLUXNET-1F CA-NS1 UCI-1850 burn site, Ver. 3-5, AmeriFlux AMP, (Dataset). https://doi.org/10.17190/AMF/1902824
CA-NS2	2001	2005	55.9058	-98.5247	ENF	38.4	Mike Goulden (2025), AmeriFlux FLUXNET-1F CA-NS2 UCI-1930 burn site, Ver. 4-6, AmeriFlux AMP, (Dataset). https://doi.org/10.17190/AMF/1902825
CA-NS3	2001	2005	55.9117	-98.3822	ENF	38.5	Mike Goulden (2025), AmeriFlux FLUXNET-1F CA-NS3 UCI-1964 burn site, Ver. 4-6, AmeriFlux AMP, (Dataset). https://doi.org/10.17190/AMF/1902826
CA-NS4	2001	2005	55.9144	-98.3806	ENF	38.5	Mike Goulden (2022), AmeriFlux FLUXNET-1F CA-NS4 UCI-1964 burn site wet, Ver. 3-5, AmeriFlux AMP, (Dataset). https://doi.org/10.17190/AMF/1902827
CA-NS5	2001	2005	55.8631	-98.485	ENF	38.5	Mike Goulden (2025), AmeriFlux FLUXNET-1F CA-NS5 UCI-1981 burn site, Ver. 4-6, AmeriFlux AMP, (Dataset). https://doi.org/10.17190/AMF/1902828
CA-Oas	1996	2010	53.6289	-106.198	DBF	14.1	(1996-2010) FLUXNET2015 CA-Oas Saskatchewan - Western Boreal, Mature Aspen, Dataset. https://doi.org/10.18140/FLX/1440043
CA-Obs	1997	2010	53.9872	-105.118	ENF	47.1	(1997-2010) FLUXNET2015 CA-Obs Saskatchewan - Western Boreal, Mature Black Spruce, Dataset. https://doi.org/10.18140/FLX/1440044
CA-Qfo	2003	2010	49.6925	-74.3421	ENF	16.4	Hank A. Margolis (2025), AmeriFlux FLUXNET-1F CA-Qfo Quebec - Eastern Boreal, Mature Black Spruce, Ver. 4-6, AmeriFlux AMP, (Dataset). https://doi.org/10.17190/AMF/2006960
CA-SF1	2003	2006	54.485	-105.818	ENF	56.1	Brian Amiro (2025), AmeriFlux FLUXNET-1F CA-SF1 Saskatchewan - Western Boreal, forest burned in 1977, Ver. 4-6, AmeriFlux AMP, (Dataset). https://doi.org/10.17190/AMF/1902831
CA-SF2	2001	2006	54.2539	-105.877	ENF	56.1	Brian Amiro (2023), AmeriFlux FLUXNET-1F CA-SF2 Saskatchewan - Western Boreal, forest burned in 1989, Ver. 3-5, AmeriFlux AMP, (Dataset). https://doi.org/10.17190/AMF/2006961
CH-Aws	2006	2023	46.5831	9.7906	GRA	72.5	Buchmann, N., Hortnagl, L., Keller, S., Kohonen, K. (2024). Fluxnet Archive Product from Alp Weissenstein, 2006-2023, Miscellaneous, https://hdl.handle.net/11676/YTVB92-LRk51MUP_JShi7f4u
CH-Cha	2005	2023	47.2102	8.4104	GRA	24.7	Buchmann, N., Feigenwinter, I., Hortnagl, L., Keller, S., Wang, Y. (2024). Fluxnet Archive Product from Chamau, 2005-2023, Miscellaneous, https://hdl.handle.net/11676/aDXaBixueV2UfxXg6EkWxh41
CH-Fru	2005	2023	47.1158	8.5378	GRA	24.2	Buchmann, N., Burri, S., Hortnagl, L., Keller, S. (2024). Fluxnet Archive Product from Früebüel, 2005-2023, Miscellaneous, https://hdl.handle.net/11676/XmpkKwYHhKJb4WZVG6LH9Zle
CH-Lae	2004	2023	47.4783	8.3644	MF	10.5	Buchmann, N., Hortnagl, L., Keller, S., Scapucci, L., Shekhar, A. (2024). Fluxnet Archive Product from Laegern, 2004-2021, Miscellaneous, https://hdl.handle.net/11676/48KGxyG1ML4rvgVwKnhN3e7Y
CL-SDF	2014	2021	-41.883	-73.676	EBF	58.3	Jorge Perez-Quezada, Juan J. Armesto (2025), AmeriFlux FLUXNET-1F CL-SDF Senda Darwin Forest, Ver. 3-6, AmeriFlux AMP, (Dataset). https://doi.org/10.17190/AMF/2469441
CN-Cng	2007	2010	44.5934	123.509	GRA	84.6	Gang Dong (2007-2010) FLUXNET2015 CN-Cng Changling, Dataset. https://doi.org/10.18140/FLX/1440209
CN-Du3	2009	2010	42.0551	116.281	GRA	98.9	Changliang Shao (2009-2010) FLUXNET2015 CN-Du3 Duolun Degraded Meadow, Dataset. https://doi.org/10.18140/FLX/1440210
CN-Sw2	2010	2012	41.7902	111.897	GRA	100	Changliang Shao (2010-2012) FLUXNET2015 CN-Sw2 Siziwang Grazed (SZWG), Dataset. https://doi.org/10.18140/FLX/1440212
CZ-KrP	2014	2020	49.5733	15.0788	CRO	55	Acosta, M., Czerný, R., Fischer, M., ICOS Ecosystem Thematic Centre, 2022. Warm winter 2020 ecosystem eddy covariance flux product from Kresin u Pacova. https://doi.org/10.18160/9A8S-EJVK
CZ-Lnz	2015	2020	48.6816	16.9463	DBF	15.2	Kowalska, N., Havrankova, K., Czerný, R., ICOS Ecosystem Thematic Centre, 2022. Warm winter 2020 ecosystem eddy covariance flux product from Lanzhot. https://doi.org/10.18160/4HZC-4JSG
CZ-Stn	2010	2022	49.036	17.9699	DBF	20.5	Radek Czerný, R., Pavelka, M., Šigut, L. (2024). Fluxnet Product from Stitna, 2009-12-31-2022-12-31, Miscellaneous, https://hdl.handle.net/11676/KTb73PkwJI6As0hGJkhZH3ob
DE-Geb	2001	2020	51.0997	10.9146	CRO	92.6	Bruemmer, C., Schrader, F., Delorme, J.-P., Lucas-Moffat, A., ICOS Ecosystem Thematic Centre, 2022. Warm winter 2020 ecosystem eddy covariance flux product from Gebesee. https://doi.org/10.18160/KVAC-KYEX
DE-Gri	2004	2020	50.95	13.5126	GRA	11	Christian Bernhofer, Thomas Grünwald, Uta Moderow, Markus Hehn, Uwe Eichelmann, Heiko Prasse, Udo Postel (2004-2014) FLUXNET2015 DE-Gri Grillenburg, Dataset. https://doi.org/10.18140/FLX/1440147
DE-Hai	2000	2023	51.0792	10.4522	DBF	22	Knohl, A., Tiedemann, F., Klosterhalfen, A., Markwitz, C., Fellert, D., Herbst, M., Kolle, O., Kreilein, H., Kutsch, W., Kutsch, W., Rebmann, C., Rebmann, C., Siebicke, L. (2024). Fluxnet Archive Product from Hainich, 2000-2023, Miscellaneous, https://hdl.handle.net/11676/11Ur73qeVFIknyMheaAXZX0_
DE-Har	2020	2023	47.933	7.5981	MF	14.4	Christen, A., Baab, F., Kolbe, S., Plapp, T., Redepenning, D., Schindler, D. (2024). Fluxnet Product from Hartheim, 2020-2023, Miscellaneous, https://hdl.handle.net/11676/GCuVbiNzb7rBgcLmSQmJCx5M
DE-Hdn	2020	2023	53.8683	13.2685	CRO	93.9	Sachs, T., Wille, C. (2024). Fluxnet Archive Product from Heydenhof, 2020-2023, Miscellaneous, https://hdl.handle.net/11676/gIBXGnpsVQgebVi_Cmd3Hocb
DE-Kli	2004	2020	50.8931	13.5224	CRO	40.3	Christian Bernhofer, Thomas Grünwald, Uta Moderow, Markus Hehn, Uwe Eichelmann, Heiko Prasse, Udo Postel (2004-2014) FLUXNET2015 DE-Kli Klingenberg, Dataset. https://doi.org/10.18140/FLX/1440149
DE-Lkb	2009	2013	49.0996	13.3047	ENF	34.4	Matthias Lindauer, Rainer Steinbrecher, Benjamin Wolpert, Matthias Mauder, Hans Schmid (2009-2013) FLUXNET2015 DE-Lkb Lackenberg, Dataset. https://doi.org/10.18140/FLX/1440214
DE-Obe	2008	2023	50.7867	13.7213	ENF	13.5	Bernhofer, C., Grünwald, T. (2024). Fluxnet Archive Product from Oberbärenburg, 2008-2023, Miscellaneous, https://hdl.handle.net/11676/HCnUq6q2u2Dl4-7GlKgFVmkn
DE-Rns	2021	2023	51.495	9.9321	CRO	41	Knohl, A., Markwitz, C., Tunsch, E. (2024). Fluxnet Archive Product from Reinshof, 2021-2023, Miscellaneous, https://hdl.handle.net/11676/jA7EXmG7zNNcjgMpnT0uis4I
DE-Tha	1996	2020	50.9626	13.5651	ENF	13.5	Bernhofer, C., Eichelmann, U., Grünwald, T., Hehn, M., Moderow, U. (2024). Fluxnet Archive Product from Tharandt, 1996-2020, Miscellaneous, https://hdl.handle.net/11676/VH-emhqZkrnp0dnhLKdnahl1
DK-Gds	2020	2020	56.0737	9.3341	ENF	12.3	Friborg, T., Jensen, R. (2024). Fluxnet Archive Product from Gludsted Plantage, 2020, Miscellaneous, https://hdl.handle.net/11676/Sae_SAl-_qQNt87HUcgg7QR3
DK-Vng	2009	2018	56.0375	9.1607	CRO	69.8	(2024). Fluxnet Archive Product from Voulundgaard, 2009-2018, Miscellaneous, https://hdl.handle.net/11676/rKAPtzHKdVvu9eTHaFb-Pe35
DigbyPlantation	2018	2021	-37.8827	141.616	EBF	57.8	Silva, M., McHugh, I. & Daly, E. (2024). Digby Plantation Flux Data Release 2024_v2. Version 2024_v2. Terrestrial Ecosystem Research Network. Dataset. https://dx.doi.org/10.25901/z5jj-xf77
ES-Abr	2015	2020	38.7018	-6.7859	SAV	21.7	El-Madany, T.S., Migliavacca, M., Carrara, A., Reichstein, M., ICOS Ecosystem Thematic Centre, 2022. Warm winter 2020 ecosystem eddy covariance flux product from Albuera. https://doi.org/10.18160/BWYS-J050
ES-Agu	2006	2020	36.9394	-2.034	OSH	21.8	Poveda, F.D., Perez-Priego, O., Sanchez-Canete, E.P., Lopez Ballesteros, A., ICOS Ecosystem Thematic Centre, 2022. Warm winter 2020 ecosystem eddy covariance flux product from Aguamarga. https://doi.org/10.18160/3V53-5P08
ES-Amo	2007	2012	36.8336	-2.2523	OSH	25.2	Francisco Poveda, Ana Ballesteros, Erique Cañete, Penélope Ortiz, Mª Jiménez, Oscar Priego, Andrew Kowalski (2007-2012) FLUXNET2015 ES-Amo Amoladeras, Dataset. https://doi.org/10.18140/FLX/1440156
ES-LJu	2004	2020	36.9266	-2.7521	OSH	30.6	Sanchez-Canete, E.P., Moya Jimenez, M.R., Czerný, R., Perez-Priego, O., ICOS Ecosystem Thematic Centre, 2022. Warm winter 2020 ecosystem eddy covariance flux product from Llano de los Juanes. https://doi.org/10.18160/04BF-3AFE
ES-LM1	2014	2020	39.9427	-5.7787	SAV	49.9	Migliavacca, M., El-Madany, T.S., Carrara, A., Reichstein, M., ICOS Ecosystem Thematic Centre, 2022. Warm winter 2020 ecosystem eddy covariance flux product from Majadas del Tietar North. https://doi.org/10.18160/J5YA-QZR1
ES-LM2	2014	2020	39.9346	-5.7759	SAV	49.9	El-Madany, T.S., Migliavacca, M., Carrara, A., Reichstein, M., ICOS Ecosystem Thematic Centre, 2022. Warm winter 2020 ecosystem eddy covariance flux product from Majadas del Tietar South. https://doi.org/10.18160/G6H4-6AY6
ES-LMa	2020	2023	39.9403	-5.7747	SAV	49.9	Carrara, A., López, R., Martín, M., Moreno, G. (2024). Fluxnet Archive Product from Las Majadas de Tiétar, 2020-2023, Miscellaneous, https://hdl.handle.net/11676/ZXp938m0XC-jjOUBMDxecAYN
FI-Hyy	1996	2020	61.8474	24.2948	ENF	66.1	Mammarella, I., Vesala, T., Kolari, P., ICOS Ecosystem Thematic Centre, 2022. Warm winter 2020 ecosystem eddy covariance flux product from Hyytiälä. https://doi.org/10.18160/XTBV-XCJV
FI-Let	2009	2020	60.6418	23.9595	ENF	56.6	Annalea Lohila, Mika Korkiakoski, Juha-Pekka Tuovinen, Juha Hatakka, Mika Aurela, Juuso Rainne, Timo Mäkelä, Tuomas Laurila (2009-2012) FLUXNET2015 FI-Let Lettosuo, Dataset. https://doi.org/10.18140/FLX/1440227
FR-Aur	2005	2023	43.5497	1.1061	CRO	94.5	Tallec, T., Ceschia, E., Granouillac, F., Claverie, N., Zawilski, B., Brut, A., Lemaire, B., Gibrin, H. (2024). Fluxnet Archive Product from Aurade, 2005-2023, Miscellaneous, https://hdl.handle.net/11676/I1_Yl1wLiTSnkW_qrpbFbFw0
FR-CLt	2022	2023	45.0414	6.4105	GRA	60.8	Voisin, D., Biron, R., Cohard, J., Coulaud, C., Foret, J., Foulquier, A., Liger, L., Salze, P., Valay, J. (2024). Fluxnet Archive Product from Col du Lautaret, 2022-2023, Miscellaneous, https://hdl.handle.net/11676/oxYxOMcfZwjEE-msL886skiY
FR-EM2	2017	2023	49.8721	3.0207	CRO	98.3	Leonard, J., Bornet, F., Grehan, E. (2024). Fluxnet Archive Product from Estrees-Mons A28, 2017-2023, Miscellaneous, https://hdl.handle.net/11676/0ZIsO-A84jm8raOmFfQ1TSbY
FR-Lam	2005	2020	43.4964	1.2379	CRO	98	Brut, A., Tallec, T., Ceschia, E., ICOS Ecosystem Thematic Centre, 2022. Warm winter 2020 ecosystem eddy covariance flux product from Lamasquere. https://doi.org/10.18160/D86P-B2W5
GH-Ank	2011	2014	5.2685	-2.6942	EBF	53.4	Riccardo Valentini, Giacomo Nicolini, Paolo Stefani, Agnès de Grandcourt, Silvio Stivanello (2011-2014) FLUXNET2015 GH-Ank Ankasa, Dataset. https://doi.org/10.18140/FLX/1440229
GatumPasture	2015	2021	-37.3903	141.972	GRA	50.5	Silva, M., McHugh, I. & Daly, E. (2024). Gatum Pasture Flux Data Release 2024_v2. Version 2024_v2. Terrestrial Ecosystem Research Network. Dataset. https://dx.doi.org/10.25901/ph19-cw97
IE-CaC	2003	2008	52.8588	-6.9181	CRO	76.3	Davis, P., Osborne, B., Saunders, M. (2024). Fluxnet Archive Product from Carlow Conventional Tillage, 2003-2008, Miscellaneous, https://hdl.handle.net/11676/_2y5a4PzFZgk7NOoXtfND2ol
IE-CaN	2003	2007	52.8588	-6.9181	CRO	76.3	Davis, P., Osborne, B., Saunders, M. (2024). Fluxnet Archive Product from Carlow No Tillage, 2003-2007, Miscellaneous, https://hdl.handle.net/11676/07iL--Qf_suwnM4L4LtsiGY6
IE-Gwr	2016	2016	52.6365	-7.0113	CRO	16.9	Lanigan, G., Ni Choncubhair, O., ONeill, M., Osborne, B. (2024). Fluxnet Archive Product from Gowran, 2016, Miscellaneous, https://hdl.handle.net/11676/x-Q7kgz-M3orXEKQlvkwEQRN
IT-BCi	2004	2020	40.5237	14.9574	CRO	15.2	Magliulo, V., Di Tommasi, P., Famulari, D., Vitale, L., ICOS Ecosystem Thematic Centre, 2022. Warm winter 2020 ecosystem eddy covariance flux product from Borgo Cioffi. https://doi.org/10.18160/D04G-HQB2
IT-BsB	2021	2022	45.1182	7.162	DBF	16.6	Canone, D., Ferraris, S., Gisolo, D. (2024). Fluxnet Archive Product from Bussoleno Bosco, 2021-2022, Miscellaneous, https://hdl.handle.net/11676/jmHEew2LmlnBnJ142GaKVyFl
IT-Bsn	2020	2021	45.1192	7.1604	GRA	39.1	Canone, D., Ferraris, S., Gisolo, D. (2024). Fluxnet Archive Product from Bussoleno, 2020-2021, Miscellaneous, https://hdl.handle.net/11676/wlhfJOFvQ_5kotb8D5m_9LK-
IT-CA2	2011	2014	42.3772	12.026	CRO	30.2	Simone Sabbatini, Nicola Arriga, Beniamino Gioli, Dario Papale, Michele Tomassucci, Alessio Boschi (2011-2014) FLUXNET2015 IT-CA2 Castel d'Asso2, Dataset. https://doi.org/10.18140/FLX/1440231
IT-Col	1996	2014	41.8494	13.5881	DBF	20.7	Giorgio Matteucci (1996-2014) FLUXNET2015 IT-Col Collelongo, Dataset. https://doi.org/10.18140/FLX/1440167
IT-Isp	2013	2014	45.8126	8.6336	DBF	28.8	Carsten Gruening, Ignacio Goded, Alessandro Cescatti, Olga Pokorska (2013-2014) FLUXNET2015 IT-Isp Ispra ABC-IS, Dataset. https://doi.org/10.18140/FLX/1440234
IT-MtM	2014	2019	46.687	10.5798	GRA	37.9	Niedrist, G., Wohlfahrt, G. (2024). Fluxnet Archive Product from Muntatschinig Meadow, 2014-2019, Miscellaneous, https://hdl.handle.net/11676/wapiBlojkz-8ILRNxAYCMhIk
IT-MtP	2014	2019	46.6843	10.5852	GRA	37.9	Niedrist, G., Wohlfahrt, G. (2024). Fluxnet Archive Product from Muntatschinig Pasture, 2014-2019, Miscellaneous, https://hdl.handle.net/11676/E7nUZjcz96QTa5eNkPaTVFaB
IT-Ren	1999	2020	46.5869	11.4337	ENF	25.9	Montagnani, L., Stecher, M., ICOS Ecosystem Thematic Centre, 2022. Warm winter 2020 ecosystem eddy covariance flux product from Renon. https://doi.org/10.18160/WMCA-8P4P
Longreach	2018	2024	-23.5233	144.31	GRA	95.9	Rowlings, D., Grace, P. & Tucker, D. (2024). Longreach Mitchell Grass Rangeland Flux Data Release 2024_v2. Version 2024_v2. Terrestrial Ecosystem Research Network. Dataset. https://dx.doi.org/10.25901/vvb8-a440
RU-Cok	2003	2014	70.8291	147.494	OSH	58	Han Dolman, Michiel van der Molen, Frans-Jan Parmentier, Luca Marchesini, Joshua Dean, Ko van Huissteden, Trofim Maximov (2003-2014) FLUXNET2015 RU-Cok Chokurdakh, Dataset. https://doi.org/10.18140/FLX/1440182
SE-Lnn	2014	2018	58.3406	13.1018	CRO	89.6	Weslien, P., ICOS Ecosystem Thematic Centre, 2020. Drought-2018 ecosystem eddy covariance flux product from Lanna. https://doi.org/10.18160/5GZQ-S6Z0
SE-Nor	2014	2020	60.0865	17.4795	ENF	35.1	Mölder, M., Lankreijer, H., Lagergren, F., Holst, J., ICOS Ecosystem Thematic Centre, 2022. Warm winter 2020 ecosystem eddy covariance flux product from Norunda. https://doi.org/10.18160/87R1-0HRM
SE-Ros	2014	2020	64.1653	19.7914	ENF	22.1	Peichl, M., Nilsson, M.B., Pilegaard, K., de Simon, G., ICOS Ecosystem Thematic Centre, 2022. Warm winter 2020 ecosystem eddy covariance flux product from Rosinedal-3. https://doi.org/10.18160/RJ1S-CC2Z
SE-Svb	2014	2020	64.2561	19.7745	ENF	14.8	Peichl, M., Ottosson Lofvenius, M., Nilsson, M.B., Marklund, P., ICOS Ecosystem Thematic Centre, 2022. Warm winter 2020 ecosystem eddy covariance flux product from Svartberget. https://doi.org/10.18160/XWNX-9FWC
US-A32	2015	2017	36.8193	-97.8198	GRA	27.7	Dave Billesbach, Lara Kueppers, Margaret Torn, Sebastien Biraud (2025), AmeriFlux FLUXNET-1F US-A32 ARM-SGP Medford hay pasture, Ver. 4-6, AmeriFlux AMP, (Dataset). https://doi.org/10.17190/AMF/1881568
US-A74	2016	2017	36.8085	-97.5489	CRO	89.1	Dave Billesbach, Lara Kueppers, Margaret Torn, Sebastien Biraud (2023), AmeriFlux FLUXNET-1F US-A74 ARM SGP milo field, Ver. 3-5, AmeriFlux AMP, (Dataset). https://doi.org/10.17190/AMF/2006963
US-AR1	2009	2012	36.4267	-99.42	GRA	98.2	Dave Billesbach, James Bradford, Margaret Torn (2025), AmeriFlux FLUXNET-1F US-AR1 ARM USDA UNL OSU Woodward Switchgrass 1, Ver. 4-6, AmeriFlux AMP, (Dataset). https://doi.org/10.17190/AMF/2006965
US-AR2	2009	2012	36.6358	-99.5975	GRA	98.9	Dave Billesbach, James Bradford, Margaret Torn (2025), AmeriFlux FLUXNET-1F US-AR2 ARM USDA UNL OSU Woodward Switchgrass 2, Ver. 4-6, AmeriFlux AMP, (Dataset). https://doi.org/10.17190/AMF/2006966
US-ARM	2003	2023	36.6058	-97.4888	CRO	91.4	Sebastien Biraud, Marc Fischer, Stephen Chan, Margaret Torn (2025), AmeriFlux FLUXNET-1F US-ARM ARM Southern Great Plains site- Lamont, Ver. 4-6, AmeriFlux AMP, (Dataset). https://doi.org/10.17190/AMF/1854366
US-ARb	2005	2006	35.5497	-98.0402	GRA	32	Margaret Torn (2025), AmeriFlux FLUXNET-1F US-ARb ARM Southern Great Plains burn site- Lamont, Ver. 4-6, AmeriFlux AMP, (Dataset). https://doi.org/10.17190/AMF/2006967
US-ARc	2005	2006	35.5465	-98.04	GRA	32	Margaret Torn (2025), AmeriFlux FLUXNET-1F US-ARc ARM Southern Great Plains control site- Lamont, Ver. 4-6, AmeriFlux AMP, (Dataset). https://doi.org/10.17190/AMF/2006968
US-BZS	2010	2021	64.6963	-148.323	ENF	14.9	Eugenie Euskirchen (2025), AmeriFlux FLUXNET-1F US-BZS Bonanza Creek Black Spruce, Ver. 4-6, AmeriFlux AMP, (Dataset). https://doi.org/10.17190/AMF/1881572
US-Bar	2004	2022	44.0646	-71.2881	DBF	41.6	Andrew Richardson, David Hollinger (2025), AmeriFlux FLUXNET-1F US-Bar Bartlett Experimental Forest, Ver. 4-6, AmeriFlux AMP, (Dataset). https://doi.org/10.17190/AMF/2006969
US-Bi1	2016	2021	38.0992	-121.499	CRO	76.3	Camilo Rey-Sanchez, Carlos Tianxin Wang, Daphne Szutu, Robert Shortt, Samuel D. Chamberlain, Joseph Verfaillie, Dennis Baldocchi (2025), AmeriFlux FLUXNET-1F US-Bi1 Bouldin Island Alfalfa, Ver. 4-7, AmeriFlux AMP, (Dataset). https://doi.org/10.17190/AMF/1871134
US-Bi2	2017	2021	38.1091	-121.535	CRO	62.6	Camilo Rey-Sanchez, Carlos Tianxin Wang, Daphne Szutu, Kyle Hemes, Joseph Verfaillie, Dennis Baldocchi (2022), AmeriFlux FLUXNET-1F US-Bi2 Bouldin Island corn, Ver. 3-5, AmeriFlux AMP, (Dataset). https://doi.org/10.17190/AMF/1871135
US-CF1	2017	2021	46.7815	-117.082	CRO	99.4	Claire L. Phillips, Dave Huggins (2025), AmeriFlux FLUXNET-1F US-CF1 CAF-LTAR Cook East, Ver. 4-6, AmeriFlux AMP, (Dataset). https://doi.org/10.17190/AMF/1832158
US-CF2	2017	2020	46.784	-117.091	CRO	99.4	Dave Huggins (2025), AmeriFlux FLUXNET-1F US-CF2 CAF-LTAR Cook West, Ver. 4-6, AmeriFlux AMP, (Dataset). https://doi.org/10.17190/AMF/1881573
US-CF3	2017	2021	46.7551	-117.126	CRO	99.4	Dave Huggins (2025), AmeriFlux FLUXNET-1F US-CF3 CAF-LTAR Boyd North, Ver. 4-6, AmeriFlux AMP, (Dataset). https://doi.org/10.17190/AMF/1881574
US-CF4	2017	2021	46.7518	-117.129	CRO	99.4	Dave Huggins (2025), AmeriFlux FLUXNET-1F US-CF4 CAF-LTAR Boyd South, Ver. 4-6, AmeriFlux AMP, (Dataset). https://doi.org/10.17190/AMF/1881575
US-CGG	2019	2021	37.938	-121.976	GRA	71.5	Patty Oikawa (2025), AmeriFlux FLUXNET-1F US-CGG Concord Grazed Grassland, Ver. 3-6, AmeriFlux AMP, (Dataset). https://doi.org/10.17190/AMF/2469446
US-CRT	2011	2013	41.6285	-83.3471	CRO	63.7	Jiquan Chen, Housen Chu (2025), AmeriFlux FLUXNET-1F US-CRT Curtice Walter-Berger cropland, Ver. 4-6, AmeriFlux AMP, (Dataset). https://doi.org/10.17190/AMF/2006974
US-CS1	2018	2019	44.1031	-89.5379	CRO	46.7	Ankur Desai (2025), AmeriFlux FLUXNET-1F US-CS1 Central Sands Irrigated Agricultural Field, Ver. 4-6, AmeriFlux AMP, (Dataset). https://doi.org/10.17190/AMF/1881576
US-CS3	2019	2020	44.1394	-89.5727	CRO	46.7	Ankur Desai (2025), AmeriFlux FLUXNET-1F US-CS3 Central Sands Irrigated Agricultural Field, Ver. 4-6, AmeriFlux AMP, (Dataset). https://doi.org/10.17190/AMF/1881578
US-CS4	2020	2021	44.1597	-89.5475	CRO	46.7	Ankur Desai (2025), AmeriFlux FLUXNET-1F US-CS4 Central Sands Irrigated Agricultural Field, Ver. 4-6, AmeriFlux AMP, (Dataset). https://doi.org/10.17190/AMF/1881579
US-CS5	2021	2021	44.1095	-89.5377	CRO	46.7	Ankur Desai (2025), AmeriFlux FLUXNET-1F US-CS5 Central Sands Irrigated Agricultural Field, Ver. 3-6, AmeriFlux AMP, (Dataset). https://doi.org/10.17190/AMF/2469447
US-CS6	2022	2023	44.4297	-89.544	CRO	52.5	Ankur Desai (2025), AmeriFlux FLUXNET-1F US-CS6 Central Sands Irrigated Agricultural Field, Ver. 4-7, AmeriFlux AMP, (Dataset). https://doi.org/10.17190/AMF/2469448
US-CS8	2023	2023	44.4338	-89.5364	CRO	52.5	Ankur Desai (2025), AmeriFlux FLUXNET-1F US-CS8 Central Sands Irrigated Agricultural Field, Ver. 3-6, AmeriFlux AMP, (Dataset). https://doi.org/10.17190/AMF/2469449
US-Cop	2001	2007	38.09	-109.39	GRA	99.6	David Bowling (2025), AmeriFlux FLUXNET-1F US-Cop Corral Pocket, Ver. 3-5, AmeriFlux AMP, (Dataset). https://doi.org/10.17190/AMF/2006972
US-DFC	2018	2022	43.3448	-89.7117	CRO	52.6	Alison Duff, Ankur Desai (2025), AmeriFlux FLUXNET-1F US-DFC US Dairy Forage Research Center, Prairie du Sac, Ver. 4-6, AmeriFlux AMP, (Dataset). https://doi.org/10.17190/AMF/2006975
US-DS3	2021	2023	38.1235	-121.549	CRO	62.6	Michael R. Schuppenhauer, Sebastien C. Biraud, Steve Deverel, Stephen Chan (2025), AmeriFlux FLUXNET-1F US-DS3 Staten Rice 1, Ver. 5-7, AmeriFlux AMP, (Dataset). https://doi.org/10.17190/AMF/2229376
US-EML	2008	2020	63.8784	-149.254	OSH	53.6	Rosvel Bracho, Gerardo Celis, Heidi Rodenhizer, Craig See, Edward A. Schuur (2024), AmeriFlux FLUXNET-1F US-EML Eight Mile Lake Permafrost thaw gradient, Healy Alaska., Ver. 4-6, AmeriFlux AMP, (Dataset). https://doi.org/10.17190/AMF/2007170
US-Fwf	2005	2010	35.4454	-111.772	GRA	70.4	Sabina Dore, Thomas Kolb (2025), AmeriFlux FLUXNET-1F US-Fwf Flagstaff - Wildfire, Ver. 3-6, AmeriFlux AMP, (Dataset). https://doi.org/10.17190/AMF/2469452
US-HWB	2015	2018	40.8608	-77.8488	CVM	16.5	Sarah Goslee (2022), AmeriFlux FLUXNET-1F US-HWB USDA ARS Pasture Sytems and Watershed Management Research Unit- Hawbecker Site, Ver. 3-5, AmeriFlux AMP, (Dataset). https://doi.org/10.17190/AMF/1881582
US-Ha1	1991	2020	42.5378	-72.1715	DBF	28.1	J. William Munger (2022), AmeriFlux FLUXNET-1F US-Ha1 Harvard Forest EMS Tower (HFR1), Ver. 3-5, AmeriFlux AMP, (Dataset). https://doi.org/10.17190/AMF/1871137
US-Hn2	2015	2018	46.6889	-119.464	GRA	75.9	Heping Liu, Maoyi Huang, Xingyuan Chen (2024), AmeriFlux FLUXNET-1F US-Hn2 Hanford 100H grassland, Ver. 4-6, AmeriFlux AMP, (Dataset). https://doi.org/10.17190/AMF/1902832
US-Jo1	2010	2022	32.582	-106.635	OSH	83.2	Craig Tweedie (2025), AmeriFlux FLUXNET-1F US-Jo1 Jornada Experimental Range Bajada Site, Ver. 4-6, AmeriFlux AMP, (Dataset). https://doi.org/10.17190/AMF/1902833
US-Jo2	2010	2020	32.5849	-106.603	OSH	83.2	Enrique R. Vivoni, Eli R. Perez-Ruiz (2024), AmeriFlux FLUXNET-1F US-Jo2 Jornada Experimental Range Mixed Shrubland, Ver. 4-6, AmeriFlux AMP, (Dataset). https://doi.org/10.17190/AMF/1881584
US-KFS	2007	2019	39.0561	-95.1907	GRA	39.4	Nathaniel Brunsell (2024), AmeriFlux FLUXNET-1F US-KFS Kansas Field Station, Ver. 4-6, AmeriFlux AMP, (Dataset). https://doi.org/10.17190/AMF/1881585
US-KLS	2012	2019	38.7745	-97.5684	GRA	40.8	Nathaniel Brunsell (2025), AmeriFlux FLUXNET-1F US-KLS Kansas Land Institute, Ver. 4-6, AmeriFlux AMP, (Dataset). https://doi.org/10.17190/AMF/1854367
US-Kon	2004	2019	39.0824	-96.5603	GRA	71.7	Nathaniel Brunsell (2025), AmeriFlux FLUXNET-1F US-Kon Konza Prairie LTER (KNZ), Ver. 4-6, AmeriFlux AMP, (Dataset). https://doi.org/10.17190/AMF/2316062
US-Lin	2009	2010	36.3566	-119.092	CRO	49.4	Silvano Fares (2025), AmeriFlux FLUXNET-1F US-Lin Lindcove Orange Orchard, Ver. 4-6, AmeriFlux AMP, (Dataset). https://doi.org/10.17190/AMF/2229381
US-MMS	1999	2020	39.3232	-86.4131	DBF	48.8	Kim Novick, Rich Phillips (2022), AmeriFlux FLUXNET-1F US-MMS Morgan Monroe State Forest, Ver. 3-5, AmeriFlux AMP, (Dataset). https://doi.org/10.17190/AMF/1854369
US-MOz	2004	2021	38.7441	-92.2	DBF	12.4	Jeffrey Wood, Lianhong Gu (2025), AmeriFlux FLUXNET-1F US-MOz Missouri Ozark Site, Ver. 4-6, AmeriFlux AMP, (Dataset). https://doi.org/10.17190/AMF/1854370
US-Me2	2002	2022	44.4526	-121.559	ENF	52.9	Bev Law (2024), AmeriFlux FLUXNET-1F US-Me2 Metolius mature ponderosa pine, Ver. 4-6, AmeriFlux AMP, (Dataset). https://doi.org/10.17190/AMF/1854368
US-Me3	2004	2009	44.3154	-121.608	ENF	52.9	Bev Law (2024), AmeriFlux FLUXNET-1F US-Me3 Metolius-second young aged pine, Ver. 4-6, AmeriFlux AMP, (Dataset). https://doi.org/10.17190/AMF/1902835
US-Me6	2010	2022	44.3233	-121.608	ENF	52.9	Bev Law (2025), AmeriFlux FLUXNET-1F US-Me6 Metolius Young Pine Burn, Ver. 5-7, AmeriFlux AMP, (Dataset). https://doi.org/10.17190/AMF/2204871
US-Mo1	2015	2023	39.2298	-92.1167	CRO	84.4	Adam Schreiner-McGraw (2025), AmeriFlux FLUXNET-1F US-Mo1 LTAR CMRB Field 1 (CMRB ASP), Ver. 4-6, AmeriFlux AMP, (Dataset). https://doi.org/10.17190/AMF/2229382
US-Mo3	2016	2021	39.2322	-92.1493	CRO	84.4	Adam Schreiner-McGraw (2023), AmeriFlux FLUXNET-1F US-Mo3 LTAR CMRB Field 3 (CMRB BAU), Ver. 3-5, AmeriFlux AMP, (Dataset). https://doi.org/10.17190/AMF/2229384
US-Ne1	2001	2020	41.1651	-96.4766	CRO	97.8	Andy Suyker (2025), AmeriFlux FLUXNET-1F US-Ne1 Mead - irrigated continuous S site, Ver. 4-7, AmeriFlux AMP, (Dataset). https://doi.org/10.17190/AMF/1871140
US-Ne2	2001	2013	41.1649	-96.4701	CRO	97.8	(2001-2013) FLUXNET2015 US-Ne2 Mead - irrigated maize-soybean rotation site, Dataset. https://doi.org/10.18140/FLX/1440085
US-Ne3	2001	2013	41.1797	-96.4397	CRO	97.8	(2001-2013) FLUXNET2015 US-Ne3 Mead - rainfed maize-soybean rotation site, Dataset. https://doi.org/10.18140/FLX/1440086
US-PFL	2019	2019	45.9409	-90.3177	DBF	45.6	Ankur Desai, Brian Butterworth, Steven Oncley (2025), AmeriFlux FLUXNET-1F US-PFL SW2 Aspen-3 CHEESEHEAD 2019, Ver. 3-6, AmeriFlux AMP, (Dataset). https://doi.org/10.17190/AMF/2469458
US-PFa	1995	2014	45.9459	-90.2723	MF	12	(1995-2014) FLUXNET2015 US-PFa Park Falls/WLEF, Dataset. https://doi.org/10.18140/FLX/1440089
US-PFc	2019	2019	45.9677	-90.3088	DBF	45.6	Ankur Desai, Brian Butterworth, Steven Oncley (2025), AmeriFlux FLUXNET-1F US-PFc NW2 Aspen-1 CHEESEHEAD 2019, Ver. 3-6, AmeriFlux AMP, (Dataset). https://doi.org/10.17190/AMF/2469455
US-PFk	2019	2019	45.9149	-90.3425	DBF	45.6	Ankur Desai, Brian Butterworth, Steven Oncley (2025), AmeriFlux FLUXNET-1F US-PFk SW1 Aspen-2 CHEESEHEAD 2019, Ver. 3-6, AmeriFlux AMP, (Dataset). https://doi.org/10.17190/AMF/2469457
US-PFm	2019	2019	45.9207	-90.3099	DBF	45.6	Ankur Desai, Brian Butterworth, Steven Oncley (2025), AmeriFlux FLUXNET-1F US-PFm SW3 Hardwood-2 CHEESEHEAD 2019, Ver. 4-7, AmeriFlux AMP, (Dataset). https://doi.org/10.17190/AMF/2469459
US-PFn	2019	2019	45.9392	-90.2823	DBF	45.6	Ankur Desai, Brian Butterworth, Steven Oncley (2025), AmeriFlux FLUXNET-1F US-PFn SW4 Hardwood-3 CHEESEHEAD 2019, Ver. 3-6, AmeriFlux AMP, (Dataset). https://doi.org/10.17190/AMF/2469460
US-PFp	2019	2019	45.9365	-90.2641	DBF	45.6	Ankur Desai, Brian Butterworth, Steven Oncley (2025), AmeriFlux FLUXNET-1F US-PFp SE2 Hardwood-4 CHEESEHEAD 2019, Ver. 3-6, AmeriFlux AMP, (Dataset). https://doi.org/10.17190/AMF/2469461
US-PFq	2019	2019	45.9271	-90.2475	DBF	47.2	Ankur Desai, Brian Butterworth, Steven Oncley (2025), AmeriFlux FLUXNET-1F US-PFq SE3 Aspen-4 CHEESEHEAD 2019, Ver. 4-7, AmeriFlux AMP, (Dataset). https://doi.org/10.17190/AMF/2469462
US-RGA	2021	2023	34.4159	-91.6733	CRO	69.1	Michael R. Schuppenhauer, Sebastien C. Biraud, Stephen Chan (2025), AmeriFlux FLUXNET-1F US-RGA Arkansas Corn Farm, Ver. 4-6, AmeriFlux AMP, (Dataset). https://doi.org/10.17190/AMF/2204873
US-RGB	2021	2023	39.5782	-121.858	CRO	65	Michael Schuppenhauer, Sebastien C. Biraud, Stephen Chan (2025), AmeriFlux FLUXNET-1F US-RGB Butte County Rice Farm, Ver. 5-7, AmeriFlux AMP, (Dataset). https://doi.org/10.17190/AMF/2204874
US-RGF	2023	2023	37.6995	-121.137	CRO	78.3	Michael R. Schuppenhauer, Sebastien C. Biraud, Stephen Chan (2025), AmeriFlux FLUXNET-1F US-RGF Stanislaus County Forage Farm, Ver. 3-6, AmeriFlux AMP, (Dataset). https://doi.org/10.17190/AMF/2469466
US-RGW	2022	2023	33.6216	-91.4306	CRO	95.2	Michael R. Schuppenhauer, Sebastien C. Biraud, Stephen Chan (2025), AmeriFlux FLUXNET-1F US-RGW Desha County Rice Farm, Ver. 3-6, AmeriFlux AMP, (Dataset). https://doi.org/10.17190/AMF/2469467
US-RGo	2021	2023	39.6805	-122.003	CRO	93.2	Michael R. Schuppenhauer, Sebastien C. Biraud, Stephen Chan (2025), AmeriFlux FLUXNET-1F US-RGo Glenn County Organic Rice Farm, Ver. 4-6, AmeriFlux AMP, (Dataset). https://doi.org/10.17190/AMF/2204875
US-Ro1	2004	2016	44.7143	-93.0898	CRO	88.3	John Baker, Tim Griffis, Timothy Griffis (2025), AmeriFlux FLUXNET-1F US-Ro1 Rosemount- G21, Ver. 5-7, AmeriFlux AMP, (Dataset). https://doi.org/10.17190/AMF/1881588
US-Ro2	2008	2016	44.7288	-93.0888	CRO	88.3	John Baker, Tim Griffis (2025), AmeriFlux FLUXNET-1F US-Ro2 Rosemount- C7, Ver. 4-6, AmeriFlux AMP, (Dataset). https://doi.org/10.17190/AMF/2204876
US-Ro3	2004	2007	44.7217	-93.0893	CRO	88.3	John Baker, Tim Griffis (2025), AmeriFlux FLUXNET-1F US-Ro3 Rosemount- G19, Ver. 3-6, AmeriFlux AMP, (Dataset). https://doi.org/10.17190/AMF/2469468
US-Ro5	2017	2023	44.691	-93.0576	CRO	88.3	John Baker, Tim Griffis (2025), AmeriFlux FLUXNET-1F US-Ro5 Rosemount I18_South, Ver. 4-6, AmeriFlux AMP, (Dataset). https://doi.org/10.17190/AMF/1818371
US-Ro6	2017	2023	44.6946	-93.0578	CRO	88.3	John Baker, Tim Griffis (2025), AmeriFlux FLUXNET-1F US-Ro6 Rosemount I18_North, Ver. 4-6, AmeriFlux AMP, (Dataset). https://doi.org/10.17190/AMF/1881590
US-SRC	2008	2014	31.9083	-110.84	OSH	71.9	Shirley Kurc (2025), AmeriFlux FLUXNET-1F US-SRC Santa Rita Creosote, Ver. 4-6, AmeriFlux AMP, (Dataset). https://doi.org/10.17190/AMF/1871145
US-SRG	2008	2023	31.7894	-110.828	GRA	25.5	Russell Scott (2025), AmeriFlux FLUXNET-1F US-SRG Santa Rita Grassland, Ver. 4-6, AmeriFlux AMP, (Dataset). https://doi.org/10.17190/AMF/2204877
US-SSH	2016	2021	40.6658	-77.9041	DBF	69.1	Brandon R. Forsythe, Jason Horne, Kenneth J. Davis (2025), AmeriFlux FLUXNET-1F US-SSH Susquehanna Shale Hills Critical Zone Observatory, Ver. 3-6, AmeriFlux AMP, (Dataset). https://doi.org/10.17190/AMF/2469471
US-Seg	2007	2021	34.3623	-106.702	GRA	26.2	Marcy Litvak (2025), AmeriFlux FLUXNET-1F US-Seg Sevilleta grassland, Ver. 3-5, AmeriFlux AMP, (Dataset). https://doi.org/10.17190/AMF/1984572
US-Ses	2007	2021	34.3349	-106.744	OSH	73.7	Marcy Litvak (2025), AmeriFlux FLUXNET-1F US-Ses Sevilleta shrubland, Ver. 3-5, AmeriFlux AMP, (Dataset). https://doi.org/10.17190/AMF/1984573
US-Sne	2016	2020	38.0369	-121.755	GRA	54.3	Robert Shortt, Kyle Hemes, Daphne Szutu, Joseph Verfaillie, Dennis Baldocchi (2021), AmeriFlux BASE US-Sne Sherman Island Restored Wetland, Ver. 4-6, AmeriFlux AMP, (Dataset). https://doi.org/10.17190/AMF/1418684
US-Snf	2018	2020	38.0402	-121.727	GRA	18.5	Kuno Kusak, Camilo Rey Sanchez, Daphne Szutu, Dennis Baldocchi (2020), AmeriFlux BASE US-Snf Sherman Barn, Ver. 4-6, AmeriFlux AMP, (Dataset). https://doi.org/10.17190/AMF/1579718
US-Syv	2001	2023	46.242	-89.3477	MF	59.5	Ankur Desai (2024), AmeriFlux FLUXNET-1F US-Syv Sylvania Wilderness Area, Ver. 4-6, AmeriFlux AMP, (Dataset). https://doi.org/10.17190/AMF/2204879
US-Ton	2001	2023	38.4309	-120.966	WSA	40.7	Siyan Ma, Liukang Xu, Joseph Verfaillie, Dennis Baldocchi (2025), AmeriFlux FLUXNET-1F US-Ton Tonzi Ranch, Ver. 4-6, AmeriFlux AMP, (Dataset). https://doi.org/10.17190/AMF/2204880
US-Tw2	2012	2013	38.0969	-121.636	CRO	62.6	Cove Sturtevant, Joseph Verfaillie, Dennis Baldocchi (2025), AmeriFlux FLUXNET-1F US-Tw2 Twitchell Corn, Ver. 5-7, AmeriFlux AMP, (Dataset). https://doi.org/10.17190/AMF/1881593
US-Tw3	2013	2018	38.1152	-121.647	CRO	62.6	Samuel D Chamberlain, Patty Oikawa, Cove Sturtevant, Daphne Szutu, Joseph Verfaillie, Dennis Baldocchi (2025), AmeriFlux FLUXNET-1F US-Tw3 Twitchell Alfalfa, Ver. 4-6, AmeriFlux AMP, (Dataset). https://doi.org/10.17190/AMF/1881594
US-Twt	2009	2014	38.1087	-121.653	CRO	62.6	(2009-2014) FLUXNET2015 US-Twt Twitchell Island, Dataset. https://doi.org/10.18140/FLX/1440106
US-UC2	2019	2023	40.7559	-77.9998	CVM	16.5	Sarah Goslee (2025), AmeriFlux FLUXNET-1F US-UC2 LTAR UCB (Upper Chesapeake Bay) EC2, Ver. 3-6, AmeriFlux AMP, (Dataset). https://doi.org/10.17190/AMF/2469473
US-UMB	2007	2021	45.5598	-84.7138	DBF	26.9	Christopher Gough, Gil Bohrer, Peter Curtis (2023), AmeriFlux FLUXNET-1F US-UMB Univ. of Mich. Biological Station, Ver. 3-5, AmeriFlux AMP, (Dataset). https://doi.org/10.17190/AMF/2204882
US-UMd	2007	2023	45.5625	-84.6975	DBF	26.9	Christopher Gough, Gil Bohrer, Peter Curtis (2024), AmeriFlux FLUXNET-1F US-UMd UMBS Disturbance, Ver. 4-6, AmeriFlux AMP, (Dataset). https://doi.org/10.17190/AMF/1881597
US-Var	2000	2021	38.4133	-120.951	GRA	51.8	Siyan Ma, Liukang Xu, Joseph Verfaillie, Dennis Baldocchi (2023), AmeriFlux FLUXNET-1F US-Var Vaira Ranch- Ione, Ver. 3-5, AmeriFlux AMP, (Dataset). https://doi.org/10.17190/AMF/1993904
US-WCr	1999	2014	45.8059	-90.0799	DBF	47.2	(1999-2014) FLUXNET2015 US-WCr Willow Creek, Dataset. https://doi.org/10.18140/FLX/1440095
US-Whs	2007	2020	31.7438	-110.052	OSH	37.9	Russ Scott (2023), AmeriFlux FLUXNET-1F US-Whs Walnut Gulch Lucky Hills Shrub, Ver. 3-5, AmeriFlux AMP, (Dataset). https://doi.org/10.17190/AMF/1984574
US-Wi1	2003	2003	46.7305	-91.2329	DBF	52.7	Jiquan Chen (2025), AmeriFlux FLUXNET-1F US-Wi1 Intermediate hardwood (IHW), Ver. 4-6, AmeriFlux AMP, (Dataset). https://doi.org/10.17190/AMF/2229394
US-Wi3	2002	2004	46.6347	-91.0987	DBF	52.7	Jiquan Chen (2025), AmeriFlux FLUXNET-1F US-Wi3 Mature hardwood (MHW), Ver. 4-6, AmeriFlux AMP, (Dataset). https://doi.org/10.17190/AMF/2229395
US-Wi8	2002	2002	46.7223	-91.2524	DBF	50.7	Jiquan Chen (2025), AmeriFlux FLUXNET-1F US-Wi8 Young hardwood clearcut (YHW), Ver. 4-6, AmeriFlux AMP, (Dataset). https://doi.org/10.17190/AMF/2229400
US-Wkg	2004	2021	31.7365	-109.942	GRA	34.3	Russell Scott (2025), AmeriFlux FLUXNET-1F US-Wkg Walnut Gulch Kendall Grasslands, Ver. 3-5, AmeriFlux AMP, (Dataset). https://doi.org/10.17190/AMF/1984575
US-xAB	2017	2023	45.7624	-122.33	ENF	55.7	NEON (National Ecological Observatory Network) (2025), AmeriFlux FLUXNET-1F US-xAB NEON Abby Road (ABBY), Ver. 4-6, AmeriFlux AMP, (Dataset). https://doi.org/10.17190/AMF/2229403
US-xAE	2017	2021	35.4106	-99.0588	GRA	88.1	NEON (National Ecological Observatory Network) (2025), AmeriFlux FLUXNET-1F US-xAE NEON Klemme Range Research Station (OAES), Ver. 3-5, AmeriFlux AMP, (Dataset). https://doi.org/10.17190/AMF/1985434
US-xBN	2019	2021	65.154	-147.503	ENF	25.4	NEON (National Ecological Observatory Network) (2025), AmeriFlux FLUXNET-1F US-xBN NEON Caribou Creek - Poker Flats Watershed (BONA), Ver. 3-5, AmeriFlux AMP, (Dataset). https://doi.org/10.17190/AMF/2229406
US-xBR	2017	2021	44.0639	-71.2873	DBF	41.6	NEON (National Ecological Observatory Network) (2025), AmeriFlux FLUXNET-1F US-xBR NEON Bartlett Experimental Forest (BART), Ver. 3-5, AmeriFlux AMP, (Dataset). https://doi.org/10.17190/AMF/1881598
US-xCL	2017	2021	33.4012	-97.57	GRA	98.5	NEON (National Ecological Observatory Network) (2025), AmeriFlux FLUXNET-1F US-xCL NEON LBJ National Grassland (CLBJ), Ver. 3-5, AmeriFlux AMP, (Dataset). https://doi.org/10.17190/AMF/1985435
US-xCP	2016	2021	40.8155	-104.746	GRA	100	NEON (National Ecological Observatory Network) (2025), AmeriFlux FLUXNET-1F US-xCP NEON Central Plains Experimental Range (CPER), Ver. 3-5, AmeriFlux AMP, (Dataset). https://doi.org/10.17190/AMF/1985436
US-xDC	2017	2021	47.1617	-99.1066	GRA	11.1	NEON (National Ecological Observatory Network) (2025), AmeriFlux FLUXNET-1F US-xDC NEON Dakota Coteau Field School (DCFS), Ver. 3-5, AmeriFlux AMP, (Dataset). https://doi.org/10.17190/AMF/1985437
US-xDJ	2017	2023	63.8811	-145.751	ENF	14	NEON (National Ecological Observatory Network) (2025), AmeriFlux FLUXNET-1F US-xDJ NEON Delta Junction (DEJU), Ver. 4-6, AmeriFlux AMP, (Dataset). https://doi.org/10.17190/AMF/2229407
US-xGR	2017	2021	35.689	-83.5019	DBF	90.6	NEON (National Ecological Observatory Network) (2025), AmeriFlux FLUXNET-1F US-xGR NEON Great Smoky Mountains National Park, Twin Creeks (GRSM), Ver. 3-5, AmeriFlux AMP, (Dataset). https://doi.org/10.17190/AMF/1985440
US-xHA	2017	2021	42.5369	-72.1727	DBF	28.1	NEON (National Ecological Observatory Network) (2025), AmeriFlux FLUXNET-1F US-xHA NEON Harvard Forest (HARV), Ver. 357, AmeriFlux AMP, (Dataset). https://doi.org/10.17190/AMF/1985441
US-xHE	2017	2021	63.8757	-149.213	OSH	18.9	NEON (National Ecological Observatory Network) (2025), AmeriFlux FLUXNET-1F US-xHE NEON Healy (HEAL), Ver. 3-5, AmeriFlux AMP, (Dataset). https://doi.org/10.17190/AMF/1985442
US-xJR	2017	2023	32.5907	-106.843	OSH	96.7	NEON (National Ecological Observatory Network) (2025), AmeriFlux FLUXNET-1F US-xJR NEON Jornada LTER (JORN), Ver. 4-6, AmeriFlux AMP, (Dataset). https://doi.org/10.17190/AMF/2229408
US-xKA	2017	2021	39.1104	-96.6129	GRA	71.7	NEON (National Ecological Observatory Network) (2025), AmeriFlux FLUXNET-1F US-xKA NEON Konza Prairie Biological Station - Relocatable (KONA), Ver. 3-5, AmeriFlux AMP, (Dataset). https://doi.org/10.17190/AMF/1985444
US-xKZ	2017	2021	39.1008	-96.5631	GRA	71.7	NEON (National Ecological Observatory Network) (2025), AmeriFlux FLUXNET-1F US-xKZ NEON Konza Prairie Biological Station (KONZ), Ver. 3-5, AmeriFlux AMP, (Dataset). https://doi.org/10.17190/AMF/1985445
US-xML	2017	2021	37.3783	-80.5248	DBF	76.1	NEON (National Ecological Observatory Network) (2025), AmeriFlux FLUXNET-1F US-xML NEON Mountain Lake Biological Station (MLBS), Ver. 3-5, AmeriFlux AMP, (Dataset). https://doi.org/10.17190/AMF/1985447
US-xNG	2017	2021	46.7697	-100.915	GRA	66.1	NEON (National Ecological Observatory Network) (2025), AmeriFlux FLUXNET-1F US-xNG NEON Northern Great Plains Research Laboratory (NOGP), Ver. 3-5, AmeriFlux AMP, (Dataset). https://doi.org/10.17190/AMF/1985448
US-xSC	2019	2021	38.8929	-78.1395	DBF	65.9	NEON (National Ecological Observatory Network) (2025), AmeriFlux FLUXNET-1F US-xSC NEON Smithsonian Conservation Biology Institute (SCBI), Ver. 3-5, AmeriFlux AMP, (Dataset). https://doi.org/10.17190/AMF/2229409
US-xSE	2017	2021	38.8901	-76.56	DBF	21.4	NEON (National Ecological Observatory Network) (2025), AmeriFlux FLUXNET-1F US-xSE NEON Smithsonian Environmental Research Center (SERC), Ver. 3-5, AmeriFlux AMP, (Dataset). https://doi.org/10.17190/AMF/1985452
US-xSJ	2019	2021	37.1088	-119.732	SAV	48.9	NEON (National Ecological Observatory Network) (2025), AmeriFlux FLUXNET-1F US-xSJ NEON San Joaquin Experimental Range (SJER), Ver. 3-5, AmeriFlux AMP, (Dataset). https://doi.org/10.17190/AMF/2229410
US-xSR	2017	2021	31.9107	-110.835	OSH	71.9	NEON (National Ecological Observatory Network) (2025), AmeriFlux FLUXNET-1F US-xSR NEON Santa Rita Experimental Range (SRER), Ver. 3-5, AmeriFlux AMP, (Dataset). https://doi.org/10.17190/AMF/1985453
US-xST	2017	2021	45.5089	-89.5864	DBF	44.2	NEON (National Ecological Observatory Network) (2025), AmeriFlux FLUXNET-1F US-xST NEON Steigerwaldt Land Services (STEI), Ver. 3-5, AmeriFlux AMP, (Dataset). https://doi.org/10.17190/AMF/1985454
US-xTR	2017	2021	45.4937	-89.5857	DBF	52.2	NEON (National Ecological Observatory Network) (2025), AmeriFlux FLUXNET-1F US-xTR NEON Treehaven (TREE), Ver. 3-5, AmeriFlux AMP, (Dataset). https://doi.org/10.17190/AMF/1985456
US-xUN	2017	2021	46.2339	-89.5373	MF	56.6	NEON (National Ecological Observatory Network) (2025), AmeriFlux FLUXNET-1F US-xUN NEON University of Notre Dame Environmental Research Center (UNDE), Ver. 3-5, AmeriFlux AMP, (Dataset). https://doi.org/10.17190/AMF/1985458
US-xWD	2017	2023	47.1282	-99.2414	GRA	11.1	NEON (National Ecological Observatory Network) (2025), AmeriFlux FLUXNET-1F US-xWD NEON Woodworth (WOOD), Ver. 4-6, AmeriFlux AMP, (Dataset). https://doi.org/10.17190/AMF/2229412
